# Supplementary material for: Ectopic Lipid Accumulation Correlates with Cellular Stress in Rabbit Blastocysts from Diabetic Mothers
Source: Int J Mol Sci. 2023 Jul 21;24(14):11776. doi: 10.3390/ijms241411776 (PMC10380447; doi:10.3390/ijms241411776)
Supplement: Supplementary file 1 [file ijms-24-11776-s001.zip]

Archive with 1 entries (1 files):
- ijms-2491888-supplementary.pdf
